# Supplementary material for: Simultaneous Probing of Metabolism and Oxygenation of Tumors In Vivo Using FLIM of NAD(P)H and PLIM of a New Polymeric Ir(III) Oxygen Sensor
Source: Int J Mol Sci. 2022 Sep 6;23(18):10263. doi: 10.3390/ijms231810263 (PMC9499414; doi:10.3390/ijms231810263)
Supplement: Supplementary file 1 [file ijms-23-10263-s001.zip]

Archive with 1 entries (1 files):
- ijms-1881874-supp..pdf
